# Supplementary material for: Immunogenicity, Immune Dynamics, and Subsequent Response to the Booster Dose of Heterologous versus Homologous Prime-Boost Regimens with Adenoviral Vector and mRNA SARS-CoV-2 Vaccine among Liver Transplant Recipients: A Prospective Study
Source: Vaccines (Basel). 2022 Dec 12;10(12):2126. doi: 10.3390/vaccines10122126 (PMC9781301; doi:10.3390/vaccines10122126)
Supplement: Supplementary file 1 [file vaccines-10-02126-s001.zip]

Archive with 1 entries (1 files):
- vaccines-2072876-supplementary.pdf
